# Supplementary material for: Elasticity Modification of Biomaterials Used in 3D Printing with an Elastin–Silk-like Recombinant Protein
Source: J Funct Biomater. 2024 May 24;15(6):141. doi: 10.3390/jfb15060141 (PMC11204424; doi:10.3390/jfb15060141)
Supplement: Supplementary file 1 [file jfb-15-00141-s001.zip]

Archive with 1 entries (1 files):
- jfb-2962424-supplementary.pdf
